# Supplementary material for: Genome-wide association study and genomic prediction in citrus: Potential of genomics-assisted breeding for fruit quality traits
Source: Sci Rep. 2017 Jul 5;7:4721. doi: 10.1038/s41598-017-05100-x (PMC5498537; doi:10.1038/s41598-017-05100-x)
Supplement: Supplementary file 2 — Dataset 1 [file 41598_2017_5100_MOESM2_ESM.xls]

## Sheet: DataS1
SNP ID	Chromosome	Position (bp)
citrus0001_1_1	1	45165
citrus0002_1_1	1	45635
citrus0003_1_1	1	75335
citrus0117_SNP1_137	1	125058
citrus0233_SNP1_270	1	371851
citrus0271_SNP1_312	1	430687
citrus0007_1_3	1	499540
citrus0008_1_3	1	528440
citrus0009_1_3	1	528900
citrus0342_SNP1_405	1	592906
citrus0393_SNP1_516	1	867299
citrus0430_SNP1_558	1	928279
citrus0013_1_5	1	1042859
citrus0015_1_5	1	1071861
citrus0615_SNP1_824	1	1245974
citrus0619_SNP1_839	1	1258210
citrus0747_SNP1_1034	1	1530369
citrus0019_1_7	1	1600335
citrus0020_1_7	1	1603244
citrus0021_1_7	1	1632645
citrus0920_SNP1_1248	1	1738575
citrus1008_SNP1_1390	1	1870042
citrus1052_SNP1_1452	1	1975771
citrus1105_SNP1_1555	1	2127964
citrus1158_SNP1_1633	1	2336384
citrus0028_1_10	1	2442305
citrus0029_1_10	1	2481375
citrus1284_SNP1_1796	1	2641912
citrus1339_SNP1_1858	1	2714328
citrus0034_1_12	1	2796256
citrus0035_1_12	1	2816169
citrus0036_1_12	1	2836857
citrus1446_SNP1_2002	1	2908449
citrus1528_SNP1_2102	1	3029792
citrus0040_1_14	1	3244685
citrus1605_SNP1_2237	1	3289606
citrus0041_1_14	1	3297348
citrus0042_1_14	1	3333292
citrus1630_SNP1_2283	1	3400441
citrus0047_1_16	1	3806571
citrus0048_1_16	1	3834374
citrus1793_SNP1_2497	1	3864821
citrus1809_SNP1_2524	1	3943701
citrus1843_SNP1_2573	1	4061387
citrus1894_SNP1_2644	1	4222722
citrus1985_SNP1_2762	1	4449751
citrus2030_SNP1_2829	1	4621262
citrus2091_SNP1_2917	1	4833743
citrus2114_SNP1_2957	1	4914528
citrus0058_1_20	1	4965303
citrus0059_1_20	1	4967202
citrus0060_1_20	1	4978425
citrus2212_SNP1_3105	1	5225659
citrus0065_1_22	1	5281433
citrus2273_SNP1_3173	1	5288954
citrus0066_1_22	1	5321443
citrus2347_SNP1_3283	1	5562147
citrus2384_SNP1_3333	1	5651753
citrus2387_SNP1_3348	1	5787474
citrus0070_1_24	1	6211444
citrus0071_1_24	1	6211573
citrus0072_1_24	1	6216313
citrus2523_SNP1_3563	1	6484379
citrus2524_SNP1_3564	1	6484601
citrus2674_SNP1_3776	1	7030239
citrus2749_SNP1_3870	1	7284912
citrus0083_1_28	1	7405315
citrus0084_1_28	1	7407312
citrus2788_SNP1_3932	1	7457384
citrus2789_SNP1_3952	1	7565215
citrus2825_SNP1_4002	1	7735674
citrus2901_SNP1_4111	1	8007316
citrus2935_SNP1_4161	1	8139783
citrus2992_SNP1_4244	1	8390229
citrus2998_SNP1_4250	1	8411949
citrus3061_SNP1_4340	1	8796227
citrus3117_SNP1_4409	1	9010098
citrus0097_1_33	1	9292238
citrus3155_SNP1_4469	1	9323509
citrus0099_1_33	1	9358550
citrus3212_SNP1_4581	1	9607005
citrus3214_SNP1_4583	1	9609187
citrus3237_SNP1_4649	1	9898359
citrus3249_SNP1_4672	1	10036793
citrus3260_SNP1_4695	1	10341356
citrus3299_SNP1_4769	1	10576210
citrus0106_1_36	1	10671655
citrus0108_1_36	1	10709731
citrus3315_SNP1_4805	1	10710440
citrus3336_SNP1_4847	1	10948854
citrus3360_SNP1_4912	1	11100256
citrus3377_SNP1_4935	1	11214406
citrus3396_SNP1_4976	1	11353047
citrus0116_1_39	1	11515099
citrus0117_1_39	1	11529788
citrus3442_SNP1_5042	1	11875741
citrus3465_SNP1_5075	1	11953648
citrus3471_SNP1_5100	1	12212907
citrus0123_1_41	1	12537953
citrus3493_SNP1_5148	1	12623437
citrus3506_SNP1_5170	1	12801838
citrus3575_SNP1_5273	1	13149276
citrus3607_SNP1_5317	1	13398459
citrus3677_SNP1_5462	1	14119402
citrus3679_SNP1_5480	1	14384037
citrus3747_SNP1_5566	1	14699770
citrus3785_SNP1_5631	1	14947343
citrus3812_SNP1_5669	1	15047769
citrus3829_SNP1_5729	1	15494340
citrus3832_SNP1_5744	1	15711863
citrus3879_SNP1_5803	1	15877975
citrus3927_SNP1_5908	1	16256551
citrus3928_SNP1_5909	1	16257893
citrus3980_SNP1_6000	1	16568216
citrus0139_1_47	1	16657768
citrus0140_1_47	1	16658882
citrus0141_1_47	1	16698188
citrus4065_SNP1_6129	1	17374717
citrus4080_SNP1_6155	1	17477744
citrus4158_SNP1_6273	1	17789359
citrus0145_1_49	1	17841095
citrus4185_SNP1_6312	1	17896798
citrus0146_1_49	1	17899953
citrus4246_SNP1_6397	1	18125946
citrus4248_SNP1_6403	1	18141382
citrus4292_SNP1_6473	1	18375133
citrus4352_SNP1_6556	1	18634832
citrus4366_SNP1_6583	1	18723663
citrus4408_SNP1_6661	1	18913537
citrus4438_SNP1_6747	1	19302195
citrus4450_SNP1_6779	1	19463348
citrus0151_1_51	1	19597394
citrus0152_1_51	1	19597709
citrus0153_1_51	1	19597784
citrus4464_SNP1_6819	1	19682744
citrus4475_SNP1_6856	1	20026893
citrus4489_SNP1_6889	1	20064346
citrus4563_SNP1_7052	1	20878146
citrus4629_SNP1_7144	1	21034200
citrus0157_1_53	1	21281357
citrus0158_1_53	1	21303878
citrus4651_SNP1_7182	1	21309315
citrus4809_SNP1_7405	1	21902105
citrus4917_SNP1_7519	1	22050911
citrus5009_SNP1_7646	1	22458550
citrus5053_SNP1_7708	1	22594751
citrus5216_SNP1_7903	1	22843698
citrus5327_SNP1_8033	1	22959711
citrus5433_SNP1_8165	1	23095830
citrus5514_SNP1_8258	1	23228461
citrus0166_1_56	1	23250228
citrus0167_1_56	1	23253262
citrus0168_1_56	1	23311723
citrus5612_SNP1_8380	1	23424781
citrus5763_SNP1_8550	1	23561880
citrus6002_SNP1_8831	1	23866520
citrus6010_SNP1_8854	1	24054590
citrus6143_SNP1_9005	1	24205181
citrus6158_SNP1_9029	1	24242464
citrus0175_1_59	1	24269948
citrus0176_1_59	1	24306600
citrus0177_1_59	1	24352899
citrus6359_SNP1_9297	1	24481873
citrus0181_1_61	1	24810648
citrus0182_1_61	1	24815006
citrus0183_1_61	1	24869043
citrus6731_SNP1_9745	1	24925790
citrus6836_SNP1_9874	1	25037337
citrus7137_SNP1_10219	1	25346015
citrus0187_1_63	1	25389412
citrus0188_1_63	1	25391783
citrus0189_1_63	1	25394683
citrus7203_SNP1_10317	1	25456901
citrus7399_SNP1_10581	1	25713898
citrus7539_SNP1_10774	1	25860080
citrus7791_SNP1_11060	1	26142638
citrus7794_SNP1_11063	1	26148805
citrus8085_SNP1_11427	1	26435069
citrus0199_1_67	1	26436201
citrus0200_1_67	1	26476322
citrus8155_SNP1_11508	1	26512809
citrus0201_1_67	1	26512872
citrus0206_1_69	1	26692167
citrus8443_SNP1_11900	1	26811778
citrus8528_SNP1_12033	1	26963520
citrus8612_SNP1_12139	1	27043770
citrus8784_SNP1_12381	1	27332835
citrus8801_SNP1_12422	1	27369796
citrus0214_1_72	1	27397639
citrus0215_1_72	1	27421868
citrus8912_SNP1_12576	1	27565196
citrus9068_SNP1_12797	1	27805619
citrus0220_1_74	1	27819295
citrus0221_1_74	1	27840892
citrus0222_1_74	1	27906037
citrus9351_SNP1_13193	1	28183030
citrus0227_1_76	1	28342115
citrus9450_SNP1_13338	1	28349357
citrus0228_1_76	1	28390897
citrus9534_SNP1_13436	1	28426028
citrus0232_1_78	1	28523792
citrus0233_1_78	1	28538027
citrus0234_1_78	1	28549935
citrus9663_SNP1_13610	1	28584956
citrus9968_SNP1_14004	1	28909584
citrus0031_SNP2_38	2	91623
citrus0161_SNP2_202	2	344103
citrus0282_SNP2_369	2	649938
citrus0361_SNP2_487	2	900699
citrus0438_SNP2_600	2	1191796
citrus0452_SNP2_633	2	1384729
citrus0456_SNP2_651	2	1583732
citrus0479_SNP2_688	2	1830255
citrus0483_SNP2_726	2	2175704
citrus0489_SNP2_737	2	2364169
citrus0509_SNP2_777	2	2671931
citrus0520_SNP2_790	2	2676582
citrus0585_SNP2_920	2	2970110
citrus0651_SNP2_1032	2	3233001
citrus0652_SNP2_1037	2	3313211
citrus0673_SNP2_1092	2	3541347
citrus0741_SNP2_1211	2	3842250
citrus0764_SNP2_1234	2	3849164
citrus0818_SNP2_1306	2	4078813
citrus0864_SNP2_1360	2	4227692
citrus0968_SNP2_1499	2	4517259
citrus0980_SNP2_1536	2	4683120
citrus1035_SNP2_1625	2	5021895
citrus1101_SNP2_1704	2	5116973
citrus1144_SNP2_1769	2	5201175
citrus1269_SNP2_1947	2	5866531
citrus1285_SNP2_1976	2	6099264
citrus1294_SNP2_2003	2	6174650
citrus1314_SNP2_2053	2	6320000
citrus1327_SNP2_2091	2	6498160
citrus1352_SNP2_2140	2	6644937
citrus1418_SNP2_2248	2	6830247
citrus1468_SNP2_2320	2	6974714
citrus1529_SNP2_2408	2	7156264
citrus1584_SNP2_2487	2	7331336
citrus1692_SNP2_2605	2	7466200
citrus1763_SNP2_2707	2	7655414
citrus1848_SNP2_2828	2	7854601
citrus1982_SNP2_3017	2	8068791
citrus2014_SNP2_3059	2	8124880
citrus2271_SNP2_3356	2	8459268
citrus2282_SNP2_3367	2	8464133
citrus0250_2_6	2	8543623
citrus0251_2_6	2	8572098
citrus0252_2_6	2	8591854
citrus2556_SNP2_3759	2	8915945
citrus2626_SNP2_3855	2	9049699
citrus2759_SNP2_4021	2	9307106
citrus2776_SNP2_4045	2	9348751
citrus2848_SNP2_4135	2	9478532
citrus2994_SNP2_4315	2	9691333
citrus3096_SNP2_4456	2	9924605
citrus0256_2_8	2	10091821
citrus0258_2_8	2	10125158
citrus3228_SNP2_4619	2	10137448
citrus3302_SNP2_4729	2	10269746
citrus3417_SNP2_4915	2	10554613
citrus3482_SNP2_4990	2	10733066
citrus3556_SNP2_5110	2	10908206
citrus3640_SNP2_5221	2	11086420
citrus3677_SNP2_5281	2	11196761
citrus3832_SNP2_5466	2	11490315
citrus0262_2_10	2	11669917
citrus3955_SNP2_5625	2	11681567
citrus0263_2_10	2	11701480
citrus0264_2_10	2	11709463
citrus3989_SNP2_5660	2	11721151
citrus4037_SNP2_5747	2	11921978
citrus4202_SNP2_5944	2	12133542
citrus4261_SNP2_6020	2	12311911
citrus4304_SNP2_6087	2	12408112
citrus4365_SNP2_6177	2	12631073
citrus4398_SNP2_6232	2	12787209
citrus4460_SNP2_6371	2	13104506
citrus4520_SNP2_6447	2	13215253
citrus0268_2_12	2	13239681
citrus0269_2_12	2	13241578
citrus4528_SNP2_6477	2	13253526
citrus0270_2_12	2	13273486
citrus4621_SNP2_6629	2	13475449
citrus4694_SNP2_6712	2	13595219
citrus4772_SNP2_6820	2	13909710
citrus4799_SNP2_6861	2	13935130
citrus4917_SNP2_7005	2	14220071
citrus4993_SNP2_7112	2	14445745
citrus4995_SNP2_7114	2	14446908
citrus0274_2_14	2	14484762
citrus0275_2_14	2	14528115
citrus0276_2_14	2	14530319
citrus5101_SNP2_7252	2	14662239
citrus5127_SNP2_7309	2	15093293
citrus5156_SNP2_7348	2	15146955
citrus5181_SNP2_7392	2	15418259
citrus5213_SNP2_7431	2	15491732
citrus5273_SNP2_7546	2	15762544
citrus5325_SNP2_7606	2	15844216
citrus5356_SNP2_7644	2	16209387
citrus0280_2_16	2	16314962
citrus5376_SNP2_7699	2	16370015
citrus5398_SNP2_7747	2	16548790
citrus5499_SNP2_7908	2	16817644
citrus5534_SNP2_7960	2	16865224
citrus5555_SNP2_8017	2	17262576
citrus0286_2_18	2	17324860
citrus5587_SNP2_8082	2	17390709
citrus5596_SNP2_8103	2	17557860
citrus5614_SNP2_8158	2	17818919
citrus5629_SNP2_8195	2	17977375
citrus5646_SNP2_8238	2	18186693
citrus5656_SNP2_8253	2	18312162
citrus5669_SNP2_8312	2	18791430
citrus5684_SNP2_8345	2	19031460
citrus5691_SNP2_8357	2	19179363
citrus5702_SNP2_8389	2	19307685
citrus5725_SNP2_8429	2	19531062
citrus5764_SNP2_8503	2	19642434
citrus5769_SNP2_8508	2	19825861
citrus0295_2_21	2	19889830
citrus0296_2_21	2	19898190
citrus0297_2_21	2	19923006
citrus5858_SNP2_8641	2	20038405
citrus5896_SNP2_8726	2	20260037
citrus5897_SNP2_8737	2	20317808
citrus5963_SNP2_8927	2	21112728
citrus0301_2_23	2	21142656
citrus0302_2_23	2	21148893
citrus5981_SNP2_8957	2	21180492
citrus0303_2_23	2	21191872
citrus6044_SNP2_9047	2	21319545
citrus6138_SNP2_9180	2	21569684
citrus6186_SNP2_9263	2	21742288
citrus6223_SNP2_9325	2	21810201
citrus0308_2_25	2	21998778
citrus6277_SNP2_9465	2	22010378
citrus0309_2_25	2	22021331
citrus6349_SNP2_9572	2	22193482
citrus6386_SNP2_9654	2	22355553
citrus6522_SNP2_9820	2	22713513
citrus6584_SNP2_9905	2	22836383
citrus6695_SNP2_10044	2	23101093
citrus6820_SNP2_10209	2	23338290
citrus6855_SNP2_10322	2	23651414
citrus7098_SNP2_10647	2	23988550
citrus7124_SNP2_10699	2	24299663
citrus0324_2_30	2	24450181
citrus7202_SNP2_10879	2	24541328
citrus7249_SNP2_10935	2	24621445
citrus7349_SNP2_11056	2	24740377
citrus7366_SNP2_11103	2	24927881
citrus7430_SNP2_11211	2	25231326
citrus7433_SNP2_11214	2	25233151
citrus0329_2_32	2	25501401
citrus7533_SNP2_11359	2	25521205
citrus7579_SNP2_11424	2	25667393
citrus7652_SNP2_11554	2	25880951
citrus7703_SNP2_11632	2	26002500
citrus7792_SNP2_11753	2	26195272
citrus7841_SNP2_11816	2	26306500
citrus7884_SNP2_11899	2	26444242
citrus7980_SNP2_12058	2	26699285
citrus8048_SNP2_12150	2	26805539
citrus8273_SNP2_12427	2	27101465
citrus8308_SNP2_12464	2	27118954
citrus8425_SNP2_12605	2	27340583
citrus8502_SNP2_12714	2	27533874
citrus8625_SNP2_12878	2	27747346
citrus0341_2_36	2	27755190
citrus8721_SNP2_12980	2	27802888
citrus8814_SNP2_13161	2	28016162
citrus8921_SNP2_13295	2	28175682
citrus9025_SNP2_13430	2	28611115
citrus0346_2_38	2	28689305
citrus0347_2_38	2	28710106
citrus0348_2_38	2	28734014
citrus9112_SNP2_13565	2	28749178
citrus9175_SNP2_13666	2	28892385
citrus9348_SNP2_13934	2	29173062
citrus9353_SNP2_13939	2	29175429
citrus0352_2_40	2	29177333
citrus0353_2_40	2	29194192
citrus0354_2_40	2	29239401
citrus9704_SNP2_14379	2	29546529
citrus0361_2_43	2	29756204
citrus9922_SNP2_14652	2	29800100
citrus0363_2_43	2	29804185
citrus9989_SNP2_14737	2	29886538
citrus10154_SNP2_14938	2	30146788
citrus0367_2_45	2	30291313
citrus0368_2_45	2	30318951
citrus10431_SNP2_15300	2	30598252
citrus10571_SNP2_15486	2	30801296
citrus0373_2_47	2	30856388
citrus0374_2_47	2	30868484
citrus0375_2_47	2	30901941
citrus10738_SNP2_15709	2	31003191
citrus10829_SNP2_15826	2	31165008
citrus10968_SNP2_15992	2	31352315
citrus11054_SNP2_16090	2	31463653
citrus0382_2_50	2	31481828
citrus0383_2_50	2	31496843
citrus11254_SNP2_16316	2	31664652
citrus0388_2_52	2	31711427
citrus11304_SNP2_16384	2	31741120
citrus0389_2_52	2	31764775
citrus0390_2_52	2	31773239
citrus0394_2_54	2	32006462
citrus0395_2_54	2	32021688
citrus0396_2_54	2	32024630
citrus11542_SNP2_16684	2	32043815
citrus0400_2_56	2	32220599
citrus0401_2_56	2	32281902
citrus0402_2_56	2	32290790
citrus11835_SNP2_17063	2	32502428
citrus12024_SNP2_17350	2	32903884
citrus12166_SNP2_17506	2	33074900
citrus0415_2_61	2	33159588
citrus0416_2_61	2	33164740
citrus12353_SNP2_17759	2	33268434
citrus12391_SNP2_17799	2	33302147
citrus0421_2_63	2	33303912
citrus0422_2_63	2	33307028
citrus0423_2_63	2	33342820
citrus12545_SNP2_18027	2	33549994
citrus12631_SNP2_18150	2	33686146
citrus12713_SNP2_18258	2	33803191
citrus0430_2_66	2	33841841
citrus0431_2_66	2	33852951
citrus0432_2_66	2	33873543
citrus12922_SNP2_18557	2	34123282
citrus13061_SNP2_18766	2	34358336
citrus0436_2_68	2	34415618
citrus13160_SNP2_18900	2	34495458
citrus13344_SNP2_19155	2	34736258
citrus0442_2_70	2	34776760
citrus0444_2_70	2	34821714
citrus13571_SNP2_19442	2	34963629
citrus0448_2_72	2	35169975
citrus0449_2_72	2	35219073
citrus0450_2_72	2	35234089
citrus13877_SNP2_19889	2	35374010
citrus0454_2_74	2	35558169
citrus0455_2_74	2	35565928
citrus14106_SNP2_20165	2	35622769
citrus0456_2_74	2	35628025
citrus14352_SNP2_20477	2	35850572
citrus14405_SNP2_20538	2	35923356
citrus14633_SNP2_20833	2	36164981
citrus14674_SNP2_20890	2	36196999
citrus0466_2_78	2	36201980
citrus0467_2_78	2	36249325
citrus0468_2_78	2	36280934
citrus0026_SNP3_48	3	70136
citrus0222_SNP3_305	3	273733
citrus0308_SNP3_471	3	424702
citrus0411_SNP3_608	3	551149
citrus0472_3_2	3	582055
citrus0473_3_2	3	603995
citrus0566_SNP3_800	3	733131
citrus0761_SNP3_1042	3	952315
citrus0881_SNP3_1194	3	1110634
citrus1054_SNP3_1415	3	1325859
citrus1166_SNP3_1552	3	1437668
citrus1349_SNP3_1816	3	1692321
citrus1438_SNP3_1925	3	1787620
citrus0478_3_4	3	1846491
citrus0479_3_4	3	1862302
citrus1645_SNP3_2178	3	2016530
citrus1791_SNP3_2371	3	2196041
citrus1999_SNP3_2611	3	2435822
citrus2067_SNP3_2711	3	2523586
citrus2234_SNP3_2928	3	2753570
citrus2267_SNP3_2975	3	2809401
citrus0488_3_7	3	2886566
citrus0489_3_7	3	2933194
citrus2677_SNP3_3474	3	3273965
citrus2950_SNP3_3849	3	3600127
citrus3050_SNP3_3975	3	3730998
citrus3256_SNP3_4220	3	3984445
citrus3312_SNP3_4280	3	4044497
citrus0496_3_10	3	4194184
citrus0497_3_10	3	4218314
citrus0498_3_10	3	4232262
citrus3450_SNP3_4443	3	4257681
citrus3578_SNP3_4594	3	4385271
citrus3791_SNP3_4881	3	4675574
citrus3892_SNP3_5005	3	4846841
citrus0502_3_12	3	5237622
citrus4043_SNP3_5214	3	5266176
citrus0503_3_12	3	5273806
citrus0504_3_12	3	5318930
citrus4318_SNP3_5538	3	5573684
citrus4338_SNP3_5566	3	5595903
citrus4513_SNP3_5833	3	5914025
citrus4519_SNP3_5842	3	5946338
citrus0508_3_14	3	6224109
citrus0509_3_14	3	6261499
citrus0510_3_14	3	6289159
citrus4780_SNP3_6250	3	6409399
citrus4883_SNP3_6413	3	6577548
citrus5182_SNP3_6820	3	6975387
citrus5250_SNP3_6891	3	7031890
citrus5334_SNP3_7022	3	7165692
citrus5624_SNP3_7426	3	7566782
citrus5795_SNP3_7664	3	7825536
citrus5844_SNP3_7726	3	7929579
citrus5949_SNP3_7850	3	8031687
citrus0526_3_20	3	8273966
citrus0527_3_20	3	8286862
citrus0528_3_20	3	8294323
citrus6283_SNP3_8270	3	8367356
citrus6350_SNP3_8386	3	8487047
citrus6407_SNP3_8457	3	8569596
citrus6543_SNP3_8672	3	8785224
citrus6633_SNP3_8784	3	8921218
citrus0533_3_22	3	9074602
citrus6724_SNP3_8907	3	9084152
citrus0534_3_22	3	9142331
citrus6968_SNP3_9246	3	9436156
citrus7115_SNP3_9478	3	9760187
citrus7137_SNP3_9523	3	9820159
citrus7182_SNP3_9606	3	10000395
citrus0539_3_24	3	10112596
citrus7273_SNP3_9752	3	10123830
citrus0540_3_24	3	10141862
citrus7392_SNP3_9916	3	10431350
citrus7445_SNP3_10019	3	10599631
citrus7616_SNP3_10322	3	11179385
citrus7706_SNP3_10443	3	11507567
citrus7707_SNP3_10444	3	11507681
citrus7832_SNP3_10626	3	12184016
citrus0547_3_27	3	12222426
citrus0548_3_27	3	12280363
citrus0549_3_27	3	12301375
citrus7886_SNP3_10705	3	12377819
citrus7940_SNP3_10803	3	12593003
citrus7971_SNP3_10852	3	12737417
citrus8042_SNP3_10954	3	12909867
citrus8071_SNP3_11010	3	13145751
citrus8212_SNP3_11217	3	13562972
citrus8242_SNP3_11263	3	13599129
citrus8261_SNP3_11329	3	13831737
citrus8278_SNP3_11361	3	13968960
citrus8330_SNP3_11474	3	14355514
citrus8355_SNP3_11510	3	14476995
citrus8376_SNP3_11557	3	14776742
citrus8407_SNP3_11608	3	14901657
citrus8423_SNP3_11641	3	15172254
citrus8448_SNP3_11698	3	15340826
citrus8470_SNP3_11759	3	15672740
citrus8481_SNP3_11784	3	15786667
citrus8499_SNP3_11822	3	15980430
citrus8566_SNP3_11902	3	16081305
citrus8604_SNP3_11975	3	16221542
citrus8690_SNP3_12092	3	16431636
citrus0562_3_32	3	16686741
citrus0563_3_32	3	16694390
citrus8740_SNP3_12178	3	16701444
citrus8757_SNP3_12206	3	16835567
citrus8819_SNP3_12328	3	17535584
citrus8879_SNP3_12422	3	17753338
citrus8904_SNP3_12457	3	17788222
citrus8926_SNP3_12510	3	18240167
citrus8939_SNP3_12545	3	18467641
citrus8984_SNP3_12605	3	18615544
citrus9000_SNP3_12626	3	18646057
citrus9088_SNP3_12754	3	18961838
citrus9156_SNP3_12873	3	19272057
citrus9189_SNP3_12931	3	19792511
citrus9220_SNP3_13024	3	19909570
citrus0571_3_35	3	19935521
citrus0572_3_35	3	19938766
citrus9275_SNP3_13234	3	20672687
citrus9312_SNP3_13285	3	20777166
citrus9413_SNP3_13428	3	21090297
citrus9456_SNP3_13510	3	21583305
citrus9457_SNP3_13521	3	21672733
citrus0579_3_37	3	21874825
citrus9498_SNP3_13584	3	21890297
citrus9536_SNP3_13655	3	22303039
citrus9571_SNP3_13728	3	23008019
citrus9658_SNP3_13845	3	23369189
citrus9723_SNP3_13944	3	23716179
citrus9762_SNP3_14003	3	23936048
citrus9766_SNP3_14019	3	24634368
citrus9856_SNP3_14124	3	24823602
citrus9917_SNP3_14192	3	24944869
citrus9987_SNP3_14318	3	25596280
citrus10014_SNP3_14346	3	25629859
citrus10066_SNP3_14494	3	26299234
citrus10077_SNP3_14506	3	26309463
citrus10122_SNP3_14557	3	26530269
citrus10194_SNP3_14669	3	26667163
citrus10203_SNP3_14712	3	27093589
citrus10219_SNP3_14743	3	27186107
citrus10224_SNP3_14755	3	27380986
citrus10242_SNP3_14788	3	27804522
citrus10270_SNP3_14836	3	28011696
citrus10289_SNP3_14860	3	28068891
citrus10338_SNP3_14939	3	28429591
citrus10353_SNP3_15015	3	29018643
citrus10398_SNP3_15102	3	29250322
citrus10504_SNP3_15245	3	29440291
citrus10512_SNP3_15264	3	29482538
citrus0595_3_43	3	29557848
citrus10538_SNP3_15331	3	29949110
citrus10539_SNP3_15345	3	29964141
citrus10616_SNP3_15446	3	30251515
citrus10625_SNP3_15484	3	30368840
citrus10716_SNP3_15621	3	30519510
citrus10771_SNP3_15728	3	30786653
citrus10818_SNP3_15805	3	30881292
citrus10878_SNP3_15892	3	31168049
citrus10919_SNP3_15962	3	31336502
citrus0604_3_46	3	31385520
citrus0605_3_46	3	31407868
citrus0606_3_46	3	31409781
citrus10937_SNP3_16014	3	31411812
citrus10998_SNP3_16155	3	32038504
citrus11039_SNP3_16210	3	32112609
citrus0610_3_48	3	32927549
citrus0611_3_48	3	32951108
citrus11216_SNP3_16561	3	33117562
citrus11274_SNP3_16659	3	33346915
citrus11324_SNP3_16742	3	33714865
citrus11354_SNP3_16791	3	33893910
citrus11397_SNP3_16848	3	34014620
citrus0616_3_50	3	34259361
citrus11440_SNP3_16921	3	34261176
citrus11478_SNP3_16964	3	34317619
citrus0618_3_50	3	34319647
citrus11534_SNP3_17037	3	34638434
citrus11591_SNP3_17120	3	34692228
citrus11620_SNP3_17168	3	34854806
citrus11659_SNP3_17261	3	35352616
citrus11665_SNP3_17269	3	35356861
citrus11738_SNP3_17429	3	35768693
citrus0630_3_54	3	35775018
citrus11791_SNP3_17532	3	36097897
citrus11837_SNP3_17605	3	36573530
citrus11845_SNP3_17617	3	36588470
citrus11902_SNP3_17694	3	36970616
citrus11928_SNP3_17729	3	37103790
citrus11973_SNP3_17788	3	37508108
citrus12037_SNP3_17903	3	37879137
citrus0638_3_57	3	38113500
citrus0639_3_57	3	38117210
citrus12174_SNP3_18073	3	38138386
citrus12207_SNP3_18114	3	38227564
citrus12222_SNP3_18140	3	38326049
citrus12364_SNP3_18304	3	38625388
citrus12388_SNP3_18379	3	38832888
citrus12390_SNP3_18394	3	39004175
citrus12444_SNP3_18457	3	39053035
citrus12526_SNP3_18550	3	39343248
citrus12587_SNP3_18614	3	39427183
citrus12687_SNP3_18756	3	39623146
citrus12827_SNP3_18905	3	39728115
citrus12999_SNP3_19096	3	40042843
citrus13039_SNP3_19139	3	40081598
citrus13162_SNP3_19326	3	40254227
citrus0646_3_60	3	40309987
citrus0647_3_60	3	40316857
citrus13293_SNP3_19545	3	40438945
citrus13435_SNP3_19831	3	40740362
citrus13451_SNP3_19867	3	40921449
citrus13537_SNP3_20032	3	41095965
citrus13558_SNP3_20075	3	41228611
citrus0652_3_62	3	41269636
citrus0653_3_62	3	41314590
citrus0654_3_62	3	41316402
citrus13775_SNP3_20352	3	41444156
citrus13922_SNP3_20544	3	41614554
citrus13956_SNP3_20584	3	41688524
citrus14188_SNP3_20840	3	41922054
citrus14236_SNP3_20934	3	42001957
citrus0658_3_64	3	42116354
citrus0659_3_64	3	42127936
citrus0660_3_64	3	42145698
citrus14523_SNP3_21279	3	42288347
citrus14654_SNP3_21444	3	42452111
citrus14742_SNP3_21550	3	42542946
citrus14870_SNP3_21738	3	42718177
citrus15114_SNP3_22009	3	42938404
citrus15249_SNP3_22163	3	43094099
citrus15359_SNP3_22298	3	43238126
citrus15563_SNP3_22569	3	43449420
citrus0667_3_67	3	43499648
citrus0668_3_67	3	43559789
citrus0669_3_67	3	43561703
citrus15705_SNP3_22822	3	43702161
citrus15744_SNP3_22872	3	43737827
citrus16003_SNP3_23220	3	44114077
citrus16091_SNP3_23342	3	44245042
citrus16276_SNP3_23614	3	44510395
citrus16364_SNP3_23715	3	44583566
citrus16553_SNP3_24007	3	44850839
citrus16885_SNP3_24418	3	45234598
citrus0677_3_70	3	45267982
citrus0678_3_70	3	45307548
citrus16971_SNP3_24522	3	45343212
citrus17219_SNP3_24865	3	45608693
citrus17269_SNP3_24920	3	45657441
citrus17475_SNP3_25149	3	45848887
citrus17747_SNP3_25485	3	46143978
citrus17812_SNP3_25612	3	46314924
citrus17881_SNP3_25702	3	46382930
citrus18192_SNP3_26074	3	46657925
citrus18213_SNP3_26123	3	46704452
citrus0685_3_73	3	46768507
citrus0686_3_73	3	46812886
citrus0687_3_73	3	46813048
citrus18467_SNP3_26445	3	47011404
citrus18555_SNP3_26557	3	47091458
citrus18737_SNP3_26816	3	47260581
citrus19091_SNP3_27284	3	47639583
citrus0691_3_75	3	47931653
citrus0692_3_75	3	47936897
citrus0693_3_75	3	47974393
citrus19342_SNP3_27674	3	47997740
citrus19473_SNP3_27845	3	48108736
citrus19664_SNP3_28075	3	48292461
citrus19829_SNP3_28334	3	48494902
citrus20076_SNP3_28651	3	48707519
citrus20308_SNP3_28916	3	48881779
citrus20498_SNP3_29132	3	49059658
citrus20594_SNP3_29241	3	49147935
citrus0697_3_77	3	49256270
citrus0698_3_77	3	49262549
citrus0699_3_77	3	49290859
citrus20812_SNP3_29496	3	49348127
citrus20952_SNP3_29653	3	49490438
citrus21245_SNP3_30000	3	49726719
citrus21470_SNP3_30276	3	49950113
citrus21599_SNP3_30476	3	50146681
citrus21782_SNP3_30707	3	50318776
citrus21875_SNP3_30842	3	50412065
citrus0704_3_79	3	50622642
citrus22047_SNP3_31108	3	50638887
citrus0705_3_79	3	50666450
citrus22084_SNP3_31165	3	50678362
citrus22296_SNP3_31435	3	50872220
citrus0045_SNP4_61	4	132706
citrus0181_SNP4_207	4	253753
citrus0709_4_2	4	284220
citrus0710_4_2	4	293750
citrus0711_4_2	4	296662
citrus0334_SNP4_421	4	497465
citrus0403_SNP4_505	4	593474
citrus0551_SNP4_740	4	819997
citrus0560_SNP4_749	4	823240
citrus0715_4_4	4	1015707
citrus0716_4_4	4	1018331
citrus0717_4_4	4	1034153
citrus0789_SNP4_1096	4	1241896
citrus0839_SNP4_1179	4	1332913
citrus1107_SNP4_1523	4	1650517
citrus0725_4_7	4	1978370
citrus0726_4_7	4	1991882
citrus0731_4_9	4	2241028
citrus1420_SNP4_2060	4	2246815
citrus1640_SNP4_2320	4	2457933
citrus1670_SNP4_2373	4	2539204
citrus1715_SNP4_2461	4	2738044
citrus0736_4_11	4	2803642
citrus0737_4_11	4	2837493
citrus0738_4_11	4	2855364
citrus1864_SNP4_2646	4	2927487
citrus1914_SNP4_2729	4	2993071
citrus1985_SNP4_2819	4	3157611
citrus0742_4_13	4	3279132
citrus0743_4_13	4	3292395
citrus0744_4_13	4	3326707
citrus2128_SNP4_3001	4	3373054
citrus2160_SNP4_3055	4	3418491
citrus2325_SNP4_3268	4	3658230
citrus0752_4_16	4	3884132
citrus2562_SNP4_3555	4	3906277
citrus0753_4_16	4	3920839
citrus2648_SNP4_3668	4	4044033
citrus2694_SNP4_3781	4	4663753
citrus2701_SNP4_3799	4	5027723
citrus2702_SNP4_3801	4	5034972
citrus2780_SNP4_3925	4	5309710
citrus0759_4_18	4	5614358
citrus2832_SNP4_4004	4	5773586
citrus2859_SNP4_4034	4	5840563
citrus2861_SNP4_4048	4	5951041
citrus2933_SNP4_4133	4	6152929
citrus2940_SNP4_4149	4	6163098
citrus0764_4_20	4	6342971
citrus3048_SNP4_4316	4	6344677
citrus0765_4_20	4	6349109
citrus3110_SNP4_4400	4	6467568
citrus3204_SNP4_4569	4	6761023
citrus3206_SNP4_4571	4	6761335
citrus3352_SNP4_4748	4	6977145
citrus3429_SNP4_4845	4	7082856
citrus0772_4_23	4	7277792
citrus0773_4_23	4	7280037
citrus0774_4_23	4	7281563
citrus3487_SNP4_4950	4	7302373
citrus3544_SNP4_5040	4	7381807
citrus3600_SNP4_5182	4	7750348
citrus0778_4_25	4	7915594
citrus3655_SNP4_5275	4	7939349
citrus0780_4_25	4	7967040
citrus3701_SNP4_5358	4	8083574
citrus3728_SNP4_5412	4	8203233
citrus3732_SNP4_5430	4	8316708
citrus3775_SNP4_5516	4	8452853
citrus3780_SNP4_5534	4	8590789
citrus3791_SNP4_5605	4	8990465
citrus3851_SNP4_5718	4	9186870
citrus3883_SNP4_5767	4	9241055
citrus3952_SNP4_5892	4	9458874
citrus3985_SNP4_5944	4	9505613
citrus0794_4_30	4	9546884
citrus4091_SNP4_6159	4	10229939
citrus4127_SNP4_6203	4	10295436
citrus4228_SNP4_6467	4	10878531
citrus4324_SNP4_6619	4	11160528
citrus4364_SNP4_6687	4	11311583
citrus4403_SNP4_6754	4	11443912
citrus0805_4_34	4	11518211
citrus0807_4_34	4	11559851
citrus4412_SNP4_6817	4	11752045
citrus4442_SNP4_6863	4	11828074
citrus0811_4_36	4	11958664
citrus0812_4_36	4	11970540
citrus4511_SNP4_6986	4	12000009
citrus4541_SNP4_7045	4	12215355
citrus4614_SNP4_7164	4	12415434
citrus4642_SNP4_7208	4	12567749
citrus0817_4_38	4	12873094
citrus0818_4_38	4	12878904
citrus4769_SNP4_7404	4	12887961
citrus0819_4_38	4	12903782
citrus4831_SNP4_7515	4	13082786
citrus4866_SNP4_7578	4	13532542
citrus4907_SNP4_7674	4	13724012
citrus5087_SNP4_7972	4	14038740
citrus5146_SNP4_8079	4	14175625
citrus5155_SNP4_8101	4	14272295
citrus0829_4_42	4	14349014
citrus0831_4_42	4	14384106
citrus5231_SNP4_8214	4	14435657
citrus5352_SNP4_8366	4	14672227
citrus5360_SNP4_8375	4	14684617
citrus5476_SNP4_8549	4	14983635
citrus5528_SNP4_8615	4	15049653
citrus5592_SNP4_8686	4	15180049
citrus5617_SNP4_8729	4	15327468
citrus0838_4_45	4	15387718
citrus0839_4_45	4	15455204
citrus0840_4_45	4	15476100
citrus5729_SNP4_8895	4	15529229
citrus5824_SNP4_9040	4	15795556
citrus5907_SNP4_9178	4	15921034
citrus5972_SNP4_9279	4	16107815
citrus6089_SNP4_9453	4	16277936
citrus6188_SNP4_9590	4	16472439
citrus6245_SNP4_9668	4	16571487
citrus6272_SNP4_9719	4	16730388
citrus0850_4_49	4	16732168
citrus0851_4_49	4	16738656
citrus0852_4_49	4	16765081
citrus6404_SNP4_9865	4	17067517
citrus6459_SNP4_9929	4	17143843
citrus6589_SNP4_10104	4	17489519
citrus0856_4_51	4	17582194
citrus0858_4_51	4	17612172
citrus6692_SNP4_10250	4	17722664
citrus6746_SNP4_10322	4	17823543
citrus6779_SNP4_10366	4	17889120
citrus0863_4_53	4	18167929
citrus0864_4_53	4	18240612
citrus7008_SNP4_10668	4	18248844
citrus7199_SNP4_10875	4	18417554
citrus7312_SNP4_10993	4	18492701
citrus0870_4_55	4	18714647
citrus7429_SNP4_11138	4	18770291
citrus7514_SNP4_11229	4	18845340
citrus7578_SNP4_11322	4	18968137
citrus7645_SNP4_11420	4	19103301
citrus0874_4_57	4	19143684
citrus0875_4_57	4	19167732
citrus0876_4_57	4	19172046
citrus7799_SNP4_11623	4	19264380
citrus8091_SNP4_12036	4	19744731
citrus0881_4_59	4	19787846
citrus0882_4_59	4	19790701
citrus8270_SNP4_12283	4	20008063
citrus8350_SNP4_12378	4	20108695
citrus8488_SNP4_12591	4	20297594
citrus8647_SNP4_12823	4	20566681
citrus8724_SNP4_12926	4	20659673
citrus8883_SNP4_13106	4	20908340
citrus8917_SNP4_13142	4	20931529
citrus0888_4_61	4	21158480
citrus9086_SNP4_13382	4	21180002
citrus9258_SNP4_13635	4	21428281
citrus9386_SNP4_13780	4	21563351
citrus9537_SNP4_13965	4	21705534
citrus9794_SNP4_14275	4	21992326
citrus9899_SNP4_14405	4	22120053
citrus9930_SNP4_14440	4	22152623
citrus0904_4_67	4	22324021
citrus0905_4_67	4	22331729
citrus10083_SNP4_14633	4	22360199
citrus0906_4_67	4	22397665
citrus10178_SNP4_14764	4	22487132
citrus10422_SNP4_15055	4	22739681
citrus10565_SNP4_15217	4	22824629
citrus0910_4_69	4	22908564
citrus0911_4_69	4	22911576
citrus0912_4_69	4	22912926
citrus10716_SNP4_15427	4	23006701
citrus10857_SNP4_15610	4	23212856
citrus10862_SNP4_15615	4	23215135
citrus11080_SNP4_15897	4	23469475
citrus11214_SNP4_16052	4	23586394
citrus11336_SNP4_16228	4	23712624
citrus0919_4_72	4	23780158
citrus0920_4_72	4	23828894
citrus0921_4_72	4	23868728
citrus11511_SNP4_16482	4	23933664
citrus11703_SNP4_16736	4	24228514
citrus11785_SNP4_16833	4	24308994
citrus0925_4_74	4	24354003
citrus0926_4_74	4	24363501
citrus0927_4_74	4	24381851
citrus12135_SNP4_17309	4	24764541
citrus12316_SNP4_17521	4	24996891
citrus12332_SNP4_17539	4	25029394
citrus0934_4_77	4	25154364
citrus0935_4_77	4	25193288
citrus12445_SNP4_17698	4	25206072
citrus12569_SNP4_17847	4	25401009
citrus0940_4_79	4	25613280
citrus0941_4_79	4	25627590
citrus0942_4_79	4	25641747
citrus0067_SNP5_75	5	106862
citrus0179_SNP5_251	5	415616
citrus0949_5_3	5	797436
citrus0950_5_3	5	835581
citrus0313_SNP5_489	5	865349
citrus0951_5_3	5	867418
citrus0353_SNP5_547	5	959228
citrus0384_SNP5_705	5	1476825
citrus0955_5_5	5	2045688
citrus0956_5_5	5	2075674
citrus0957_5_5	5	2080315
citrus0454_SNP5_816	5	2201999
citrus0486_SNP5_887	5	2304732
citrus0537_SNP5_953	5	2489356
citrus0565_SNP5_1114	5	3973657
citrus0570_SNP5_1130	5	4292145
citrus0605_SNP5_1196	5	4607340
citrus0652_SNP5_1283	5	4985611
citrus0677_SNP5_1323	5	5088586
citrus0725_SNP5_1414	5	5312912
citrus0768_SNP5_1484	5	5754949
citrus0810_SNP5_1575	5	5994252
citrus0865_SNP5_1660	5	6256124
citrus0959_SNP5_1796	5	6484914
citrus0975_SNP5_1890	5	6643543
citrus1019_SNP5_1983	5	6774886
citrus1024_SNP5_2012	5	7055548
citrus1035_SNP5_2057	5	7292868
citrus1052_SNP5_2082	5	7521507
citrus0975_5_11	5	8251160
citrus1123_SNP5_2280	5	8447035
citrus1206_SNP5_2396	5	8581904
citrus0981_5_13	5	8975275
citrus1282_SNP5_2583	5	9128465
citrus1316_SNP5_2659	5	9218408
citrus1358_SNP5_2743	5	9396322
citrus1396_SNP5_2876	5	9931831
citrus0985_5_15	5	9955286
citrus0986_5_15	5	9970463
citrus0987_5_15	5	10001809
citrus1575_SNP5_3208	5	12245310
citrus1597_SNP5_3295	5	12605045
citrus1614_SNP5_3324	5	12690074
citrus0994_5_18	5	12850181
citrus0995_5_18	5	12880091
citrus0996_5_18	5	12912427
citrus1738_SNP5_3529	5	13200481
citrus1789_SNP5_3615	5	13535505
citrus1867_SNP5_3749	5	14347926
citrus1875_SNP5_3772	5	14684169
citrus1912_SNP5_3819	5	14889437
citrus2017_SNP5_3995	5	15117635
citrus1006_5_22	5	15312072
citrus1007_5_22	5	15323763
citrus1008_5_22	5	15351667
citrus2080_SNP5_4085	5	15355229
citrus2120_SNP5_4140	5	15591029
citrus2220_SNP5_4261	5	15871622
citrus2286_SNP5_4345	5	16003571
citrus2346_SNP5_4430	5	16143282
citrus1015_5_25	5	16401568
citrus2446_SNP5_4567	5	16528949
citrus2459_SNP5_4586	5	16574075
citrus2529_SNP5_4741	5	17169368
citrus2576_SNP5_4860	5	17580129
citrus2591_SNP5_4890	5	17814617
citrus2617_SNP5_4924	5	17909766
citrus2734_SNP5_5085	5	18241504
citrus2770_SNP5_5146	5	18401520
citrus2773_SNP5_5160	5	18603239
citrus1028_5_29	5	19090324
citrus2803_SNP5_5249	5	19119412
citrus1029_5_29	5	19145430
citrus2858_SNP5_5318	5	19189179
citrus2873_SNP5_5371	5	19511772
citrus2963_SNP5_5494	5	19745730
citrus3017_SNP5_5574	5	20142469
citrus3048_SNP5_5675	5	20387032
citrus3067_SNP5_5713	5	20559885
citrus3232_SNP5_6015	5	21101049
citrus3273_SNP5_6058	5	21205805
citrus3438_SNP5_6260	5	21449887
citrus3492_SNP5_6358	5	21679653
citrus3551_SNP5_6477	5	21897401
citrus1042_5_34	5	22234916
citrus1043_5_34	5	22242296
citrus1044_5_34	5	22300756
citrus3599_SNP5_6588	5	22330333
citrus3646_SNP5_6725	5	22713016
citrus3657_SNP5_6769	5	23711661
citrus3674_SNP5_6793	5	23774328
citrus3733_SNP5_6902	5	24111916
citrus3814_SNP5_7134	5	24373328
citrus3832_SNP5_7156	5	24387942
citrus3901_SNP5_7279	5	24807878
citrus3915_SNP5_7308	5	24915468
citrus3934_SNP5_7378	5	25810576
citrus3975_SNP5_7446	5	25970110
citrus4044_SNP5_7528	5	26187442
citrus4154_SNP5_7726	5	26839752
citrus4270_SNP5_7895	5	27068277
citrus4351_SNP5_8056	5	27488677
citrus1068_5_42	5	28806036
citrus4451_SNP5_8204	5	28854319
citrus4554_SNP5_8402	5	29303947
citrus1073_5_44	5	29490842
citrus1074_5_44	5	29501383
citrus4641_SNP5_8529	5	29571462
citrus4904_SNP5_8925	5	30678395
citrus1079_5_46	5	30706205
citrus1080_5_46	5	30729127
citrus4969_SNP5_8999	5	30739117
citrus5070_SNP5_9127	5	30969930
citrus5163_SNP5_9270	5	31322487
citrus1084_5_48	5	31874096
citrus1085_5_48	5	31899726
citrus1086_5_48	5	31950182
citrus5374_SNP5_9577	5	32267938
citrus5433_SNP5_9712	5	32515446
citrus1090_5_50	5	32706671
citrus1091_5_50	5	32731740
citrus1092_5_50	5	32764698
citrus5730_SNP5_10101	5	33028994
citrus5765_SNP5_10165	5	33201977
citrus1096_5_52	5	33338948
citrus5921_SNP5_10354	5	33379091
citrus1097_5_52	5	33395396
citrus6281_SNP5_10856	5	33913565
citrus1102_5_54	5	34031526
citrus6389_SNP5_11020	5	34048790
citrus1103_5_54	5	34073055
citrus1104_5_54	5	34079039
citrus6529_SNP5_11226	5	34231341
citrus6663_SNP5_11390	5	34398196
citrus6847_SNP5_11650	5	34607525
citrus7262_SNP5_12203	5	35029013
citrus7265_SNP5_12210	5	35039743
citrus1112_5_57	5	35336658
citrus7575_SNP5_12691	5	35411649
citrus7806_SNP5_12953	5	35555295
citrus8133_SNP5_13414	5	35855545
citrus8186_SNP5_13483	5	35915143
citrus8389_SNP5_13754	5	36188911
citrus8536_SNP5_13964	5	36373604
citrus8750_SNP5_14309	5	36670157
citrus1121_5_60	5	36808494
citrus1122_5_60	5	36848658
citrus9115_SNP5_14818	5	36967393
citrus9278_SNP5_15070	5	37148864
citrus9351_SNP5_15210	5	37259618
citrus1126_5_62	5	37329997
citrus1128_5_62	5	37347163
citrus9590_SNP5_15523	5	37446869
citrus10188_SNP5_16247	5	37857298
citrus10190_SNP5_16249	5	37858855
citrus10445_SNP5_16628	5	38235277
citrus10531_SNP5_16757	5	38355295
citrus1135_5_65	5	38881371
citrus1136_5_65	5	38886426
citrus1137_5_65	5	38894682
citrus10981_SNP5_17470	5	38928977
citrus11050_SNP5_17559	5	39003714
citrus11161_SNP5_17691	5	39177690
citrus11424_SNP5_18005	5	39429615
citrus11853_SNP5_18530	5	39700975
citrus1144_5_68	5	40126692
citrus1145_5_68	5	40136688
citrus1146_5_68	5	40158175
citrus12230_SNP5_19096	5	40180777
citrus12572_SNP5_19548	5	40520888
citrus12695_SNP5_19711	5	40686169
citrus1150_5_70	5	40971726
citrus1151_5_70	5	41002741
citrus1152_5_70	5	41054105
citrus13253_SNP5_20412	5	41320208
citrus13288_SNP5_20478	5	41364419
citrus13625_SNP5_20976	5	41672454
citrus1159_5_73	5	42002022
citrus13905_SNP5_21333	5	42015131
citrus1160_5_73	5	42048921
citrus1161_5_73	5	42062020
citrus14180_SNP5_21700	5	42391891
citrus1165_5_75	5	42519494
citrus1166_5_75	5	42555558
citrus1167_5_75	5	42598639
citrus14624_SNP5_22228	5	42828676
citrus1171_5_77	5	42858727
citrus1172_5_77	5	42863046
citrus1173_5_77	5	42903521
citrus14870_SNP5_22539	5	43050407
citrus14935_SNP5_22626	5	43112516
citrus1180_6_1	6	2167
citrus1181_6_1	6	36693
citrus1182_6_1	6	49468
citrus0015_SNP6_20	6	67218
citrus0040_SNP6_73	6	331546
citrus0087_SNP6_151	6	498297
citrus0093_SNP6_173	6	563680
citrus1187_6_3	6	1078612
citrus1188_6_3	6	1086584
citrus0155_SNP6_260	6	1130619
citrus0221_SNP6_341	6	1368776
citrus0227_SNP6_370	6	1454938
citrus0231_SNP6_403	6	1717098
citrus0254_SNP6_441	6	1860723
citrus1192_6_5	6	1929121
citrus1193_6_5	6	1939537
citrus1194_6_5	6	1953037
citrus0278_SNP6_490	6	1996852
citrus0302_SNP6_528	6	2086082
citrus0330_SNP6_600	6	2366829
citrus1198_6_7	6	2550447
citrus0363_SNP6_676	6	2550597
citrus1199_6_7	6	2574041
citrus1200_6_7	6	2586121
citrus0406_SNP6_736	6	2648076
citrus0431_SNP6_822	6	2851118
citrus0449_SNP6_879	6	3004930
citrus0476_SNP6_950	6	3266214
citrus0493_SNP6_980	6	3347428
citrus0504_SNP6_1024	6	3803671
citrus1204_6_9	6	3895781
citrus1205_6_9	6	3896098
citrus1206_6_9	6	3899516
citrus0545_SNP6_1083	6	4073541
citrus0548_SNP6_1099	6	4233615
citrus0555_SNP6_1119	6	4406720
citrus0576_SNP6_1150	6	4712403
citrus0582_SNP6_1190	6	5110604
citrus0604_SNP6_1238	6	5290116
citrus0648_SNP6_1313	6	5419092
citrus0661_SNP6_1334	6	5539423
citrus0699_SNP6_1405	6	5967918
citrus1217_6_13	6	6176882
citrus1218_6_13	6	6184079
citrus0754_SNP6_1477	6	6201785
citrus0766_SNP6_1491	6	6286479
citrus0808_SNP6_1556	6	6608024
citrus0829_SNP6_1596	6	6817535
citrus1222_6_15	6	7080766
citrus0872_SNP6_1706	6	7080826
citrus1224_6_15	6	7141803
citrus0933_SNP6_1800	6	7195048
citrus0947_SNP6_1825	6	7359200
citrus0981_SNP6_1883	6	7524168
citrus1013_SNP6_1981	6	7776658
citrus1017_SNP6_1985	6	7779109
citrus1231_6_18	6	8237665
citrus1232_6_18	6	8255712
citrus1233_6_18	6	8269150
citrus1195_SNP6_2247	6	8415352
citrus1223_SNP6_2318	6	8623733
citrus1237_6_20	6	8800405
citrus1238_6_20	6	8848900
citrus1239_6_20	6	8873244
citrus1273_SNP6_2397	6	8897191
citrus1315_SNP6_2471	6	9116183
citrus1340_SNP6_2499	6	9190638
citrus1399_SNP6_2574	6	9349566
citrus1440_SNP6_2650	6	9543693
citrus1246_6_23	6	9728274
citrus1248_6_23	6	9789359
citrus1486_SNP6_2747	6	9789415
citrus1528_SNP6_2819	6	9856261
citrus1606_SNP6_2919	6	10041427
citrus1252_6_25	6	10246524
citrus1253_6_25	6	10251326
citrus1676_SNP6_3051	6	10326186
citrus1254_6_25	6	10341911
citrus1701_SNP6_3102	6	10485823
citrus1725_SNP6_3132	6	10574691
citrus1753_SNP6_3219	6	10811748
citrus1777_SNP6_3288	6	11061807
citrus1834_SNP6_3394	6	11403647
citrus1896_SNP6_3462	6	11591542
citrus1904_SNP6_3471	6	11600323
citrus1264_6_29	6	11810387
citrus1265_6_29	6	11852527
citrus1999_SNP6_3605	6	11871289
citrus1266_6_29	6	11875196
citrus2056_SNP6_3675	6	11965069
citrus2082_SNP6_3765	6	12205165
citrus2160_SNP6_3867	6	12355744
citrus2180_SNP6_3909	6	12479378
citrus2257_SNP6_4046	6	12708842
citrus1276_6_33	6	12796656
citrus1277_6_33	6	12798084
citrus2297_SNP6_4127	6	12910741
citrus2321_SNP6_4160	6	12991153
citrus2418_SNP6_4325	6	13371996
citrus2514_SNP6_4479	6	13628841
citrus2545_SNP6_4530	6	13714883
citrus2654_SNP6_4708	6	14088913
citrus2669_SNP6_4733	6	14179530
citrus2822_SNP6_4950	6	14525238
citrus2823_SNP6_4951	6	14525818
citrus2939_SNP6_5151	6	14914464
citrus2986_SNP6_5218	6	15055867
citrus3088_SNP6_5370	6	15284470
citrus3197_SNP6_5513	6	15458962
citrus3292_SNP6_5647	6	15706079
citrus3344_SNP6_5720	6	15777390
citrus3398_SNP6_5839	6	15932098
citrus3475_SNP6_5951	6	16202233
citrus3561_SNP6_6052	6	16410056
citrus3586_SNP6_6091	6	16447707
citrus3709_SNP6_6241	6	16674441
citrus3741_SNP6_6288	6	16822234
citrus3843_SNP6_6437	6	16967778
citrus3989_SNP6_6626	6	17150983
citrus4078_SNP6_6781	6	17372071
citrus4180_SNP6_6931	6	17531079
citrus4341_SNP6_7136	6	17757924
citrus4458_SNP6_7305	6	17876333
citrus4605_SNP6_7490	6	18091744
citrus4708_SNP6_7625	6	18239286
citrus1291_6_38	6	18392588
citrus1292_6_38	6	18409490
citrus4861_SNP6_7836	6	18439865
citrus1293_6_38	6	18453563
citrus5166_SNP6_8217	6	18828861
citrus5217_SNP6_8285	6	18902299
citrus5376_SNP6_8516	6	19154506
citrus1305_6_42	6	19324990
citrus5540_SNP6_8712	6	19345992
citrus5607_SNP6_8798	6	19389613
citrus5876_SNP6_9114	6	19656197
citrus5964_SNP6_9225	6	19764442
citrus1309_6_44	6	19837127
citrus1310_6_44	6	19848336
citrus1311_6_44	6	19849628
citrus6138_SNP6_9444	6	19968636
citrus6217_SNP6_9595	6	20100303
citrus6324_SNP6_9749	6	20245803
citrus6543_SNP6_9998	6	20517908
citrus1318_6_47	6	20798526
citrus1319_6_47	6	20834778
citrus1320_6_47	6	20850210
citrus6823_SNP6_10384	6	21087890
citrus7057_SNP6_10671	6	21389936
citrus1330_6_51	6	21424311
citrus1331_6_51	6	21425040
citrus1332_6_51	6	21486965
citrus7145_SNP6_10775	6	21491729
citrus1336_6_53	6	21770049
citrus7289_SNP6_10959	6	21773001
citrus1337_6_53	6	21791246
citrus1338_6_53	6	21843551
citrus7395_SNP6_11083	6	21916359
citrus7505_SNP6_11221	6	22031923
citrus7625_SNP6_11387	6	22207832
citrus7781_SNP6_11580	6	22384072
citrus7858_SNP6_11681	6	22493861
citrus8040_SNP6_11926	6	22714907
citrus1348_6_57	6	22887674
citrus1350_6_57	6	22946542
citrus8294_SNP6_12251	6	23128584
citrus1354_6_59	6	23245042
citrus1355_6_59	6	23278501
citrus1356_6_59	6	23299607
citrus8450_SNP6_12466	6	23320224
citrus8490_SNP6_12508	6	23355798
citrus8755_SNP6_12819	6	23595104
citrus1362_6_61	6	23595835
citrus8839_SNP6_12960	6	23751392
citrus8969_SNP6_13129	6	23919301
citrus1372_6_65	6	24136072
citrus1373_6_65	6	24136187
citrus9171_SNP6_13355	6	24148998
citrus1374_6_65	6	24183103
citrus9292_SNP6_13490	6	24278473
citrus1378_6_67	6	24424999
citrus1379_6_67	6	24434765
citrus9478_SNP6_13760	6	24465515
citrus1380_6_67	6	24482501
citrus9580_SNP6_13912	6	24617327
citrus9679_SNP6_14070	6	24731751
citrus1393_6_72	6	24927192
citrus9835_SNP6_14314	6	24933322
citrus1394_6_72	6	24964906
citrus1395_6_72	6	24980074
citrus1399_6_74	6	25122703
citrus1400_6_74	6	25124005
citrus1401_6_74	6	25137642
citrus10032_SNP6_14584	6	25161388
citrus10132_SNP6_14720	6	25242182
citrus10405_SNP6_15041	6	25488047
citrus0161_SNP7_198	7	131326
citrus0371_SNP7_435	7	288252
citrus0522_SNP7_634	7	469920
citrus0688_SNP7_828	7	633123
citrus1420_7_5	7	688153
citrus1422_7_5	7	734067
citrus0849_SNP7_1045	7	872370
citrus0886_SNP7_1091	7	925064
citrus1025_SNP7_1249	7	1310314
citrus1426_7_7	7	1360226
citrus1077_SNP7_1342	7	1397293
citrus1428_7_7	7	1426641
citrus1193_SNP7_1495	7	1572920
citrus1260_SNP7_1569	7	1619300
citrus1370_SNP7_1713	7	1796373
citrus1432_7_9	7	1969034
citrus1434_7_9	7	2014457
citrus1563_SNP7_1952	7	2016007
citrus1601_SNP7_2016	7	2099244
citrus1857_SNP7_2365	7	2461778
citrus1438_7_11	7	2473396
citrus1893_SNP7_2410	7	2489651
citrus1439_7_11	7	2517253
citrus1440_7_11	7	2545998
citrus2085_SNP7_2689	7	2690770
citrus2189_SNP7_2847	7	2864160
citrus2264_SNP7_2955	7	2985706
citrus2378_SNP7_3124	7	3145809
citrus2445_SNP7_3215	7	3217824
citrus2614_SNP7_3432	7	3384688
citrus1449_7_14	7	3421370
citrus2757_SNP7_3620	7	3543133
citrus2886_SNP7_3806	7	3747655
citrus1453_7_16	7	3911165
citrus3050_SNP7_4025	7	3921886
citrus1454_7_16	7	3933978
citrus3079_SNP7_4055	7	3942901
citrus1455_7_16	7	3956616
citrus3303_SNP7_4384	7	4260787
citrus3460_SNP7_4667	7	4493904
citrus3629_SNP7_4930	7	4763954
citrus1465_7_20	7	4787040
citrus1466_7_20	7	4824520
citrus1467_7_20	7	4832773
citrus3722_SNP7_5059	7	4865413
citrus3899_SNP7_5319	7	5073705
citrus4004_SNP7_5448	7	5159023
citrus1471_7_22	7	5244218
citrus1472_7_22	7	5247566
citrus1473_7_22	7	5255833
citrus4095_SNP7_5566	7	5279418
citrus4177_SNP7_5690	7	5413390
citrus4352_SNP7_5921	7	5619509
citrus1477_7_24	7	5631967
citrus1479_7_24	7	5669620
citrus4504_SNP7_6123	7	5803756
citrus4631_SNP7_6279	7	5958181
citrus4647_SNP7_6295	7	5969089
citrus4777_SNP7_6453	7	6128069
citrus4910_SNP7_6634	7	6288247
citrus1487_7_27	7	6420126
citrus5037_SNP7_6786	7	6451885
citrus1488_7_27	7	6452285
citrus5204_SNP7_6987	7	6642251
citrus5267_SNP7_7065	7	6698309
citrus5564_SNP7_7413	7	6939279
citrus1495_7_30	7	6944167
citrus1496_7_30	7	6952657
citrus1497_7_30	7	6956396
citrus5688_SNP7_7597	7	7056266
citrus5735_SNP7_7695	7	7150951
citrus1501_7_32	7	7308123
citrus5898_SNP7_7897	7	7319128
citrus1502_7_32	7	7342763
citrus1503_7_32	7	7365466
citrus6017_SNP7_8063	7	7518242
citrus6035_SNP7_8089	7	7667104
citrus6151_SNP7_8234	7	7746782
citrus6274_SNP7_8392	7	7965135
citrus6336_SNP7_8461	7	8067744
citrus6382_SNP7_8531	7	8211444
citrus6480_SNP7_8672	7	8389827
citrus1510_7_35	7	8421627
citrus1512_7_35	7	8468888
citrus6566_SNP7_8792	7	8491739
citrus6641_SNP7_8900	7	8607916
citrus6719_SNP7_8996	7	8715345
citrus6902_SNP7_9261	7	9009083
citrus1519_7_38	7	9009478
citrus6914_SNP7_9273	7	9011783
citrus1520_7_38	7	9033641
citrus1521_7_38	7	9055313
citrus7016_SNP7_9406	7	9229979
citrus7096_SNP7_9524	7	9349695
citrus7124_SNP7_9571	7	9464607
citrus7171_SNP7_9696	7	9884249
citrus1534_7_43	7	10127305
citrus7245_SNP7_9788	7	10127825
citrus7253_SNP7_9798	7	10141774
citrus1535_7_43	7	10169891
citrus7295_SNP7_9944	7	10331990
citrus7324_SNP7_9997	7	10472040
citrus7360_SNP7_10050	7	10583868
citrus1547_7_47	7	10753160
citrus1548_7_47	7	10776296
citrus7488_SNP7_10222	7	10935074
citrus7543_SNP7_10309	7	11151536
citrus7568_SNP7_10348	7	11272982
citrus7635_SNP7_10477	7	11541186
citrus1552_7_49	7	11546570
citrus1553_7_49	7	11574728
citrus7677_SNP7_10524	7	11624015
citrus7739_SNP7_10648	7	12336244
citrus7758_SNP7_10673	7	12664899
citrus1560_7_51	7	12872332
citrus7767_SNP7_10695	7	13001493
citrus7835_SNP7_10783	7	13226591
citrus7916_SNP7_10893	7	13583080
citrus7935_SNP7_10921	7	13640566
citrus7979_SNP7_11006	7	13837565
citrus1573_7_56	7	14226554
citrus1574_7_56	7	14229912
citrus8047_SNP7_11181	7	14232953
citrus1575_7_56	7	14242598
citrus8115_SNP7_11283	7	14477623
citrus8125_SNP7_11302	7	14520170
citrus1579_7_58	7	14844205
citrus1580_7_58	7	14860651
citrus1581_7_58	7	14861520
citrus8250_SNP7_11514	7	14885963
citrus8320_SNP7_11665	7	15136559
citrus8345_SNP7_11708	7	15226088
citrus1585_7_60	7	15254214
citrus1586_7_60	7	15269966
citrus1587_7_60	7	15288315
citrus8403_SNP7_11775	7	15347624
citrus8491_SNP7_11917	7	15573345
citrus8549_SNP7_12001	7	15775960
citrus8550_SNP7_12019	7	15855613
citrus8624_SNP7_12108	7	15964696
citrus8646_SNP7_12133	7	16076451
citrus8759_SNP7_12264	7	16278112
citrus1597_7_64	7	16549878
citrus1598_7_64	7	16588578
citrus8804_SNP7_12328	7	16590678
citrus1599_7_64	7	16630111
citrus8851_SNP7_12408	7	16696459
citrus1603_7_66	7	17325911
citrus1604_7_66	7	17334467
citrus8983_SNP7_12642	7	17342862
citrus9023_SNP7_12698	7	17421672
citrus9097_SNP7_12817	7	17631267
citrus1610_7_68	7	17799667
citrus9135_SNP7_12871	7	17805576
citrus1611_7_68	7	17837093
citrus9169_SNP7_12921	7	17857420
citrus9311_SNP7_13150	7	18436508
citrus1618_7_71	7	18535064
citrus1619_7_71	7	18554104
citrus1620_7_71	7	18571070
citrus9363_SNP7_13275	7	18585325
citrus9427_SNP7_13409	7	19001367
citrus9512_SNP7_13527	7	19234787
citrus9531_SNP7_13557	7	19300997
citrus9604_SNP7_13701	7	19680128
citrus9672_SNP7_13865	7	20092458
citrus9689_SNP7_13913	7	20199694
citrus1636_7_77	7	20323776
citrus9736_SNP7_13996	7	20361397
citrus1638_7_77	7	20391450
citrus9761_SNP7_14068	7	20472817
citrus9873_SNP7_14289	7	20819089
citrus10046_SNP7_14515	7	21053244
citrus1645_8_1	8	59907
citrus1646_8_1	8	72499
citrus0107_SNP8_143	8	90074
citrus1647_8_1	8	118372
citrus0447_SNP8_558	8	503527
citrus0509_SNP8_637	8	633991
citrus0684_SNP8_840	8	820804
citrus0777_SNP8_964	8	1001555
citrus0944_SNP8_1194	8	1244977
citrus1651_8_3	8	1334839
citrus1652_8_3	8	1343321
citrus1653_8_3	8	1359127
citrus1067_SNP8_1341	8	1383904
citrus1160_SNP8_1444	8	1487906
citrus1346_SNP8_1669	8	1744783
citrus1387_SNP8_1739	8	1894375
citrus1546_SNP8_1959	8	2180955
citrus1669_SNP8_2128	8	2352948
citrus1660_8_6	8	2384652
citrus1661_8_6	8	2429219
citrus1662_8_6	8	2450883
citrus1898_SNP8_2418	8	2651181
citrus1944_SNP8_2494	8	2722368
citrus1669_8_9	8	2844318
citrus1670_8_9	8	2910591
citrus2072_SNP8_2710	8	3000877
citrus2239_SNP8_2910	8	3221001
citrus2266_SNP8_2944	8	3241168
citrus2332_SNP8_3068	8	3524586
citrus2392_SNP8_3162	8	3618939
citrus1684_8_14	8	3666398
citrus1686_8_14	8	3703344
citrus1690_8_16	8	4033022
citrus1692_8_16	8	4079578
citrus2647_SNP8_3534	8	4166040
citrus2709_SNP8_3604	8	4386622
citrus1696_8_18	8	4488033
citrus1698_8_18	8	4537475
citrus2816_SNP8_3747	8	4553146
citrus2877_SNP8_3847	8	4888501
citrus2976_SNP8_3970	8	5070690
citrus1706_8_21	8	5292306
citrus1707_8_21	8	5339540
citrus3172_SNP8_4316	8	5709277
citrus1714_8_24	8	5935907
citrus1715_8_24	8	5955038
citrus1716_8_24	8	5955190
citrus3287_SNP8_4469	8	6072255
citrus3413_SNP8_4622	8	6303731
citrus3444_SNP8_4683	8	6474719
citrus1723_8_27	8	6637338
citrus1724_8_27	8	6637784
citrus3505_SNP8_4761	8	6691374
citrus3587_SNP8_4881	8	6932319
citrus3630_SNP8_4973	8	7361025
citrus3643_SNP8_5021	8	7613048
citrus3737_SNP8_5164	8	7985440
citrus1733_8_30	8	8034989
citrus3825_SNP8_5282	8	8212670
citrus3899_SNP8_5406	8	8518516
citrus1738_8_32	8	8523715
citrus1739_8_32	8	8529699
citrus3919_SNP8_5481	8	8709646
citrus3956_SNP8_5522	8	8792706
citrus3968_SNP8_5571	8	9167053
citrus1745_8_34	8	9604119
citrus3986_SNP8_5684	8	9631476
citrus1746_8_34	8	9632207
citrus4042_SNP8_5755	8	9713558
citrus4084_SNP8_5828	8	9887503
citrus1750_8_36	8	9889355
citrus1751_8_36	8	9894078
citrus1752_8_36	8	9896851
citrus4136_SNP8_5945	8	10523404
citrus4241_SNP8_6135	8	10864742
citrus1762_8_40	8	10873773
citrus1763_8_40	8	10898104
citrus1764_8_40	8	10939089
citrus4281_SNP8_6203	8	10985632
citrus4340_SNP8_6353	8	11651525
citrus4354_SNP8_6413	8	12281372
citrus4369_SNP8_6443	8	12485136
citrus4508_SNP8_6680	8	13121721
citrus1779_8_45	8	13259153
citrus1786_8_48	8	13612562
citrus1787_8_48	8	13614737
citrus1788_8_48	8	13653678
citrus4611_SNP8_6934	8	13763414
citrus4623_SNP8_6978	8	13942411
citrus4633_SNP8_6999	8	13964140
citrus1794_8_50	8	14071228
citrus1798_8_52	8	14400893
citrus4725_SNP8_7212	8	14573550
citrus4753_SNP8_7262	8	14790458
citrus1806_8_54	8	14892334
citrus4771_SNP8_7331	8	14935710
citrus4776_SNP8_7360	8	15048893
citrus4828_SNP8_7483	8	15297822
citrus4857_SNP8_7516	8	15399564
citrus4892_SNP8_7602	8	16047704
citrus1819_8_59	8	16386883
citrus1820_8_59	8	16389536
citrus1821_8_59	8	16393917
citrus5014_SNP8_7778	8	16596693
citrus5089_SNP8_7893	8	16705458
citrus1825_8_61	8	17142620
citrus5154_SNP8_8039	8	17143027
citrus1826_8_61	8	17144984
citrus1827_8_61	8	17191100
citrus5206_SNP8_8108	8	17205065
citrus5255_SNP8_8201	8	17505037
citrus1831_8_63	8	17590989
citrus5318_SNP8_8269	8	17608551
citrus5425_SNP8_8387	8	17806111
citrus5510_SNP8_8504	8	18034077
citrus1837_8_65	8	18066229
citrus1838_8_65	8	18083837
citrus5579_SNP8_8587	8	18153723
citrus1839_8_65	8	18154262
citrus5645_SNP8_8656	8	18289034
citrus5705_SNP8_8801	8	18606324
citrus5811_SNP8_8962	8	18929371
citrus5884_SNP8_9080	8	19272969
citrus5930_SNP8_9175	8	19498537
citrus5954_SNP8_9205	8	19569815
citrus6036_SNP8_9352	8	19731927
citrus6104_SNP8_9445	8	19970136
citrus6358_SNP8_9808	8	20479901
citrus6471_SNP8_9957	8	20604338
citrus6506_SNP8_9997	8	20775628
citrus1855_8_71	8	20895185
citrus1856_8_71	8	20948527
citrus6593_SNP8_10118	8	21010469
citrus6741_SNP8_10342	8	21263856
citrus6775_SNP8_10383	8	21302805
citrus6854_SNP8_10497	8	21473008
citrus6989_SNP8_10691	8	21669090
citrus7145_SNP8_10931	8	21878137
citrus7299_SNP8_11146	8	22148386
citrus1862_8_73	8	22243330
citrus7389_SNP8_11271	8	22257048
citrus1863_8_73	8	22279531
citrus7455_SNP8_11353	8	22391757
citrus7623_SNP8_11592	8	22609997
citrus7791_SNP8_11825	8	22860013
citrus7952_SNP8_12084	8	23147824
citrus1867_8_75	8	23237142
citrus1868_8_75	8	23255765
citrus1869_8_75	8	23258018
citrus8091_SNP8_12283	8	23377874
citrus8146_SNP8_12368	8	23495060
citrus8232_SNP8_12498	8	23622776
citrus8351_SNP8_12659	8	23787639
citrus1873_8_77	8	24117657
citrus8491_SNP8_12860	8	24119025
citrus8679_SNP8_13073	8	24279522
citrus8798_SNP8_13215	8	24425165
citrus8956_SNP8_13422	8	24603564
citrus1879_8_79	8	24749434
citrus9060_SNP8_13586	8	24771972
citrus1880_8_79	8	24778751
citrus1881_8_79	8	24800436
citrus9177_SNP8_13732	8	24890282
citrus0136_SNP9_168	9	177769
citrus1885_9_2	9	321044
citrus1887_9_2	9	339318
citrus0336_SNP9_399	9	382132
citrus0502_SNP9_575	9	473257
citrus0662_SNP9_816	9	761367
citrus1891_9_4	9	914643
citrus1892_9_4	9	950673
citrus0830_SNP9_1029	9	955261
citrus1893_9_4	9	978575
citrus0960_SNP9_1191	9	1115744
citrus1022_SNP9_1307	9	1298293
citrus1191_SNP9_1564	9	1608306
citrus1897_9_6	9	1757505
citrus1898_9_6	9	1788164
citrus1899_9_6	9	1813276
citrus1398_SNP9_1828	9	1860471
citrus1578_SNP9_2049	9	2105455
citrus1689_SNP9_2197	9	2213407
citrus1903_9_8	9	2275234
citrus1905_9_8	9	2289920
citrus1972_SNP9_2542	9	2522424
citrus2050_SNP9_2662	9	2650991
citrus2137_SNP9_2769	9	2882913
citrus2252_SNP9_2933	9	3117410
citrus2340_SNP9_3050	9	3263199
citrus1913_9_11	9	3447316
citrus1914_9_11	9	3467960
citrus2453_SNP9_3216	9	3510234
citrus2538_SNP9_3331	9	3674369
citrus2678_SNP9_3546	9	3916326
citrus1918_9_13	9	4037833
citrus2774_SNP9_3671	9	4046251
citrus1919_9_13	9	4051740
citrus2907_SNP9_3899	9	4341656
citrus2985_SNP9_4025	9	4498447
citrus3069_SNP9_4138	9	4726968
citrus3218_SNP9_4421	9	5142125
citrus3252_SNP9_4476	9	5256257
citrus3328_SNP9_4613	9	5523667
citrus3370_SNP9_4671	9	5608315
citrus3498_SNP9_4876	9	5871684
citrus3559_SNP9_4979	9	6277919
citrus3588_SNP9_5025	9	6362294
citrus3646_SNP9_5132	9	6700627
citrus3771_SNP9_5313	9	6902991
citrus1933_9_18	9	6974101
citrus1934_9_18	9	6975757
citrus3804_SNP9_5381	9	7060917
citrus3845_SNP9_5432	9	7195024
citrus3950_SNP9_5606	9	7540211
citrus3979_SNP9_5655	9	7603744
citrus4087_SNP9_5791	9	7761387
citrus4099_SNP9_5834	9	8020247
citrus4128_SNP9_5949	9	8481434
citrus4174_SNP9_6019	9	8626165
citrus1945_9_22	9	8856841
citrus1947_9_22	9	8878498
citrus4199_SNP9_6108	9	8903324
citrus4210_SNP9_6205	9	9205275
citrus4227_SNP9_6301	9	9497888
citrus4249_SNP9_6400	9	9770821
citrus4306_SNP9_6510	9	10228152
citrus4415_SNP9_6638	9	10412348
citrus1957_9_26	9	10906140
citrus4457_SNP9_6803	9	11103597
citrus4518_SNP9_6901	9	11218626
citrus1963_9_28	9	11234517
citrus1964_9_28	9	11297511
citrus1965_9_28	9	11317888
citrus4607_SNP9_7013	9	11359539
citrus1975_9_32	9	12012900
citrus1976_9_32	9	12013120
citrus1977_9_32	9	12025368
citrus4741_SNP9_7253	9	12062013
citrus4793_SNP9_7329	9	12222776
citrus4806_SNP9_7365	9	12330994
citrus4920_SNP9_7514	9	12578205
citrus5009_SNP9_7634	9	12847173
citrus5089_SNP9_7793	9	13213896
citrus5142_SNP9_7874	9	13318775
citrus2002_9_41	9	13366144
citrus2003_9_41	9	13366421
citrus5188_SNP9_7950	9	13518295
citrus2009_9_43	9	13533016
citrus2010_9_43	9	13535673
citrus5289_SNP9_8153	9	13931392
citrus5309_SNP9_8227	9	14190612
citrus5353_SNP9_8349	9	14388637
citrus5511_SNP9_8557	9	14803687
citrus5573_SNP9_8648	9	15055746
citrus5609_SNP9_8694	9	15112517
citrus2035_9_52	9	15297959
citrus2036_9_52	9	15359861
citrus2037_9_52	9	15374706
citrus5717_SNP9_8855	9	15380343
citrus5754_SNP9_8925	9	15575271
citrus5808_SNP9_9011	9	15760937
citrus5843_SNP9_9062	9	16025260
citrus5891_SNP9_9112	9	16082703
citrus6000_SNP9_9261	9	16408915
citrus6126_SNP9_9453	9	16823836
citrus6188_SNP9_9557	9	17013872
citrus6224_SNP9_9600	9	17057228
citrus6328_SNP9_9750	9	17305974
citrus6383_SNP9_9860	9	17517642
citrus6492_SNP9_10055	9	17790155
citrus6549_SNP9_10151	9	17988276
citrus6572_SNP9_10188	9	18159971
citrus6597_SNP9_10235	9	18352054
citrus6634_SNP9_10292	9	18509903
citrus6641_SNP9_10331	9	18762815
citrus2051_9_57	9	18835938
citrus2052_9_57	9	18837132
citrus6662_SNP9_10374	9	18841482
citrus6824_SNP9_10718	9	19614399
citrus6842_SNP9_10806	9	19729474
citrus6849_SNP9_10878	9	20012309
citrus6963_SNP9_11056	9	20220348
citrus6983_SNP9_11125	9	20795443
citrus7085_SNP9_11280	9	21188931
citrus7099_SNP9_11346	9	21230936
citrus7149_SNP9_11429	9	21612861
citrus7198_SNP9_11547	9	21975836
citrus2068_9_63	9	22326515
citrus7327_SNP9_11732	9	22331381
citrus2069_9_63	9	22370325
citrus2070_9_63	9	22378313
citrus7353_SNP9_11795	9	22508128
citrus7374_SNP9_11818	9	22600019
citrus7510_SNP9_12067	9	23145837
citrus7636_SNP9_12248	9	23454879
citrus7732_SNP9_12516	9	24344108
citrus7768_SNP9_12587	9	24671578
citrus7877_SNP9_12744	9	24995440
citrus7921_SNP9_12818	9	25163038
citrus7997_SNP9_12913	9	25403771
citrus8145_SNP9_13108	9	25688257
citrus2086_9_69	9	25853435
citrus2087_9_69	9	25873209
citrus2088_9_69	9	25890570
citrus8263_SNP9_13333	9	26054724
citrus8341_SNP9_13442	9	26321451
citrus8369_SNP9_13488	9	26365822
citrus8432_SNP9_13594	9	26673787
citrus8510_SNP9_13693	9	26893196
citrus8552_SNP9_13751	9	26973933
citrus8656_SNP9_13884	9	27229100
citrus2093_9_71	9	27619961
citrus2094_9_71	9	27627226
citrus8766_SNP9_14071	9	27693523
citrus8855_SNP9_14202	9	27898031
citrus8945_SNP9_14306	9	27982782
citrus9030_SNP9_14465	9	28395317
citrus9091_SNP9_14566	9	28610703
citrus9165_SNP9_14673	9	28841958
citrus2099_9_73	9	29069729
citrus9231_SNP9_14771	9	29087863
citrus2100_9_73	9	29112296
citrus9269_SNP9_14811	9	29134516
citrus9405_SNP9_14988	9	29471800
citrus9435_SNP9_15027	9	29560382
citrus9469_SNP9_15093	9	29738105
citrus9559_SNP9_15225	9	30060883
citrus9587_SNP9_15267	9	30145202
citrus9713_SNP9_15474	9	30646340
citrus9753_SNP9_15523	9	30759911
citrus9812_SNP9_15598	9	30907186
citrus2107_9_76	9	31223792
citrus2108_9_76	9	31247211
citrus2109_9_76	9	31248252
citrus9972_SNP9_15789	9	31248366
